# Supplementary material for: Profiling of terminating ribosomes reveals translational control at stop codons
Source: eLife. 2026 Jul 7;14:RP109257. doi: 10.7554/eLife.109257 (PMC13341110; doi:10.7554/eLife.109257)
Supplement: Figure 2—figure supplement 1—source data 1. [file elife-109257-fig2-figsupp1-data1.zip]

Archive with 1 entries (1 files):
- Figure 2-Figure Supplement 1-Source Data 1.pdf
