# Supplementary material for: Profiling of terminating ribosomes reveals translational control at stop codons
Source: eLife. 2026 Jul 7;14:RP109257. doi: 10.7554/eLife.109257 (PMC13341110; doi:10.7554/eLife.109257)
Supplement: Figure 2—figure supplement 1—source data 2. [file elife-109257-fig2-figsupp1-data2.zip]

Archive with 5 entries (4 files):
- Fig 2 Supplement 1/
- Fig 2 Supplement 1/Fig. 2 Supplement 1 E eRF1 right.tiff
- Fig 2 Supplement 1/Fig. 2 Supplement 1 eRF1 left.tiff
- Fig 2 Supplement 1/Fig. 2 Supplement 1 RPL4 left.tiff
- Fig 2 Supplement 1/Fig. 2 Supplement 1 RPL4 right.tiff
