# Supplementary material for: Profiling of terminating ribosomes reveals translational control at stop codons
Source: eLife. 2026 Jul 7;14:RP109257. doi: 10.7554/eLife.109257 (PMC13341110; doi:10.7554/eLife.109257)
Supplement: Figure 4—figure supplement 3—source data 2. [file elife-109257-fig4-figsupp3-data2.zip]

Archive with 3 entries (2 files):
- Fig 4 Supplement 3/
- Fig 4 Supplement 3/Fig. 4 Supplement 3 ABCE1.tiff
- Fig 4 Supplement 3/Fig. 4 Supplement 3 beta-actin.tiff
