# Supplementary material for: Profiling of terminating ribosomes reveals translational control at stop codons
Source: eLife. 2026 Jul 7;14:RP109257. doi: 10.7554/eLife.109257 (PMC13341110; doi:10.7554/eLife.109257)
Supplement: Figure 6—source data 1. [file elife-109257-fig6-data1.zip]

Archive with 3 entries (2 files):
- Figure 6 Source Data/
- Figure 6 Source Data/Figure 6-Source Data 1.pdf
- Figure 6 Source Data/Figure 6-Source Data 2.pdf
