# Supplementary material for: Profiling of terminating ribosomes reveals translational control at stop codons
Source: eLife. 2026 Jul 7;14:RP109257. doi: 10.7554/eLife.109257 (PMC13341110; doi:10.7554/eLife.109257)
Supplement: Figure 6—source data 2. [file elife-109257-fig6-data2.zip]

Archive with 8 entries (7 files):
- Fig 6/
- Fig 6/Fig 6_Liver_eRF1-RACK1-Rps26-eRF3.tif
- Fig 6/Fig 6_Testis_eRF1-RACK1-Rps26-eRF3-RPL4.tif
- Fig 6/Fig. 6B beta-actin.tiff
- Fig 6/Fig. 6B eRF1.tiff
- Fig 6/Fig. 6B Rpl4.tiff
- Fig 6/Fig. 6B Rps26.tiff
- Fig 6/Fig. 6_Testis_eRF1-RPS26-eRF3.tif
