# Supplementary material for: Profiling of terminating ribosomes reveals translational control at stop codons
Source: eLife. 2026 Jul 7;14:RP109257. doi: 10.7554/eLife.109257 (PMC13341110; doi:10.7554/eLife.109257)
Supplement: Figure 7—figure supplement 1—source data 4. [file elife-109257-fig7-figsupp1-data4.zip]

Archive with 3 entries (2 files):
- Fig 7 Supplement 2/
- Fig 7 Supplement 2/Fig. 7 Supplement 2 beta-actin.tiff
- Fig 7 Supplement 2/Fig. 7 Supplement 2 Myc.tiff
